# Supplementary material for: False signals induced by single-cell imputation
Source: F1000Res. 2019 Mar 5;7:1740. Originally published 2018 Nov 2. [Version 2] doi: 10.12688/f1000research.16613.2 (PMC6415334; doi:10.12688/f1000research.16613.2)
Supplement: Supplementary file 1 [file f1000research-7-20056-s0000.tgz]

Archive with 1 entries (1 files):
- c59ce0d7-ff96-4680-90cc-436f71bdae47_Supplemeantary_File_1._ImputationSupplementary.pdf
